# Supplementary material for: Human health benefit and burden of the schizophrenia health care pathway in Belgium: paliperidone palmitate long-acting injections
Source: BMC Health Serv Res. 2019 Jun 19;19:393. doi: 10.1186/s12913-019-4247-2 (PMC6585029; doi:10.1186/s12913-019-4247-2)
Supplement: Supplementary file 2 — Transition probability matrices for the Markov model. (XLSX 14 kb) [file 12913_2019_4247_MOESM2_ESM.xlsx]

## Sheet: Table A.5 Probabilities - PP1M
Regimen: Paliperidone Palmitate 1M
	Adherent	Non-adherent	Hosp 1	Hosp 2	Hosp 3	Hosp 4	Hosp 5	Hosp 6	Hosp 7	Hosp 8	Int. Amb. 2	Int. Amb. 3	Int. Amb. 4	Int. Amb. 5	Int. Amb. 6	Int. Amb. 7	Int. Amb. 8	Int. Amb. 9	Ambulatory 1	Ambulatory 2	Ambulatory 3	Ambulatory 4	Ambulatory 5	Ambulatory 6	Ambulatory 7	Ambulatory 8	Dead
Adherent	0.870802	0.119991	0.0059375																0.00262661								0.000642832
Non-adherent	0.148869	0.786546	0.0443311																0.0196111								0.000642832
Hosp 1				0.72868							0.269767																0.00155265
Hosp 2					0.798447							0.2															0.00155265
Hosp 3						0.886819							0.111628														0.00155265
Hosp 4							0.942633							0.055814													0.00155265
Hosp 5								0.924029							0.0744186												0.00155265
Hosp 6									0.910075							0.0883721											0.00155265
Hosp 7										0.956587							0.0418605										0.00155265
Hosp 8										0.993505								0.00494186									0.00155265
Int. Amb. 2	0.722445	0.276003																									0.00155265
Int. Amb. 3	0.722445	0.276003																									0.00155265
Int. Amb. 4	0.722445	0.276003																									0.00155265
Int. Amb. 5	0.722445	0.276003																									0.00155265
Int. Amb. 6	0.722445	0.276003																									0.00155265
Int. Amb. 7	0.722445	0.276003																									0.00155265
Int. Amb. 8	0.722445	0.276003																									0.00155265
Int. Amb. 9	0.722445	0.276003																									0.00155265
Ambulatory 1	0.195195	0.0745723																		0.72868							0.00155265
Ambulatory 2	0.144714	0.0552863																			0.798447						0.00155265
Ambulatory 3	0.0807704	0.0308575																				0.886819					0.00155265
Ambulatory 4	0.0403852	0.0154287																					0.942633				0.00155265
Ambulatory 5	0.0538469	0.0205717																						0.924029			0.00155265
Ambulatory 6	0.0639432	0.0244288																							0.910075		0.00155265
Ambulatory 7	0.0302889	0.0115716																								0.956587	0.00155265
Ambulatory 8	0.00357577	0.00136609																								0.993505	0.00155265
Dead																											1

## Sheet: Table A.6 Probabilities - PP3M
Regimen: Paliperidone Palmitate 3M
For month 1, 2, 4, 5, 7, 8, 10, 11
	Adherent	Non-adherent	Hosp 1	Hosp 2	Hosp 3	Hosp 4	Hosp 5	Hosp 6	Hosp 7	Hosp 8	Int. Amb. 2	Int. Amb. 3	Int. Amb. 4	Int. Amb. 5	Int. Amb. 6	Int. Amb. 7	Int. Amb. 8	Int. Amb. 9	Ambulatory 1	Ambulatory 2	Ambulatory 3	Ambulatory 4	Ambulatory 5	Ambulatory 6	Ambulatory 7	Ambulatory 8	Dead
Adherent	0.991864	0	0.00519482																0.00229807								0.000642832
Non-adherent	0.148869	0.822329	0.0195232																0.00863662								0.000642832
Hosp 1				0.72868							0.269767																0.00155265
Hosp 2					0.798447							0.2															0.00155265
Hosp 3						0.886819							0.111628														0.00155265
Hosp 4							0.942633							0.055814													0.00155265
Hosp 5								0.924029							0.0744186												0.00155265
Hosp 6									0.910075							0.0883721											0.00155265
Hosp 7										0.956587							0.0418605										0.00155265
Hosp 8										0.993505								0.00494186									0.00155265
Int. Amb. 2	0.722445	0.276003																									0.00155265
Int. Amb. 3	0.722445	0.276003																									0.00155265
Int. Amb. 4	0.722445	0.276003																									0.00155265
Int. Amb. 5	0.722445	0.276003																									0.00155265
Int. Amb. 6	0.722445	0.276003																									0.00155265
Int. Amb. 7	0.722445	0.276003																									0.00155265
Int. Amb. 8	0.722445	0.276003																									0.00155265
Int. Amb. 9	0.722445	0.276003																									0.00155265
Ambulatory 1	0.195195	0.0745723																		0.72868							0.00155265
Ambulatory 2	0.144714	0.0552863																			0.798447						0.00155265
Ambulatory 3	0.0807704	0.0308575																				0.886819					0.00155265
Ambulatory 4	0.0403852	0.0154287																					0.942633				0.00155265
Ambulatory 5	0.0538469	0.0205717																						0.924029			0.00155265
Ambulatory 6	0.0639432	0.0244288																							0.910075		0.00155265
Ambulatory 7	0.0302889	0.0115716																								0.956587	0.00155265
Ambulatory 8	0.00357577	0.00136609																								0.993505	0.00155265
Dead	0	0																									1
For month 3, 6, 9, 12
	Adherent	Non-adherent	Hosp 1	Hosp 2	Hosp 3	Hosp 4	Hosp 5	Hosp 6	Hosp 7	Hosp 8	Int. Amb. 2	Int. Amb. 3	Int. Amb. 4	Int. Amb. 5	Int. Amb. 6	Int. Amb. 7	Int. Amb. 8	Int. Amb. 9	Ambulatory 1	Ambulatory 2	Ambulatory 3	Ambulatory 4	Ambulatory 5	Ambulatory 6	Ambulatory 7	Ambulatory 8	Dead
Adherent	0.710225	0.281639	0.00519482																0.00229807								0.000642832
Non-adherent	0.148869	0.822329	0.0195232																0.00863662								0.000642832
Hosp 1				0.72868							0.269767																0.00155265
Hosp 2					0.798447							0.2															0.00155265
Hosp 3						0.886819							0.111628														0.00155265
Hosp 4							0.942633							0.055814													0.00155265
Hosp 5								0.924029							0.0744186												0.00155265
Hosp 6									0.910075							0.0883721											0.00155265
Hosp 7										0.956587							0.0418605										0.00155265
Hosp 8										0.993505								0.00494186									0.00155265
Int. Amb. 2	0.722445	0.276003																									0.00155265
Int. Amb. 3	0.722445	0.276003																									0.00155265
Int. Amb. 4	0.722445	0.276003																									0.00155265
Int. Amb. 5	0.722445	0.276003																									0.00155265
Int. Amb. 6	0.722445	0.276003																									0.00155265
Int. Amb. 7	0.722445	0.276003																									0.00155265
Int. Amb. 8	0.722445	0.276003																									0.00155265
Int. Amb. 9	0.722445	0.276003																									0.00155265
Ambulatory 1	0.195195	0.0745723																		0.72868							0.00155265
Ambulatory 2	0.144714	0.0552863																			0.798447						0.00155265
Ambulatory 3	0.0807704	0.0308575																				0.886819					0.00155265
Ambulatory 4	0.0403852	0.0154287																					0.942633				0.00155265
Ambulatory 5	0.0538469	0.0205717																						0.924029			0.00155265
Ambulatory 6	0.0639432	0.0244288																							0.910075		0.00155265
Ambulatory 7	0.0302889	0.0115716																								0.956587	0.00155265
Ambulatory 8	0.00357577	0.00136609																								0.993505	0.00155265
Dead	0	0																									1

## Sheet: Table A.7 Probabilities - TI
Regimen: Treatment Interruption
	Adherent	Non-adherent	Hosp 1	Hosp 2	Hosp 3	Hosp 4	Hosp 5	Hosp 6	Hosp 7	Hosp 8	Int. Amb. 2	Int. Amb. 3	Int. Amb. 4	Int. Amb. 5	Int. Amb. 6	Int. Amb. 7	Int. Amb. 8	Int. Amb. 9	Ambulatory 1	Ambulatory 2	Ambulatory 3	Ambulatory 4	Ambulatory 5	Ambulatory 6	Ambulatory 7	Ambulatory 8	Dead
Adherent																											0
Non-adherent		0.935415	0.0443311																0.0196111								0.000642832
Hosp 1				0.72868							0.269767																0.00155265
Hosp 2					0.798447							0.2															0.00155265
Hosp 3						0.886819							0.111628														0.00155265
Hosp 4							0.942633							0.055814													0.00155265
Hosp 5								0.924029							0.0744186												0.00155265
Hosp 6									0.910075							0.0883721											0.00155265
Hosp 7										0.956587							0.0418605										0.00155265
Hosp 8										0.993505								0.00494186									0.00155265
Int. Amb. 2		0.998447																									0.00155265
Int. Amb. 3		0.998447																									0.00155265
Int. Amb. 4		0.998447																									0.00155265
Int. Amb. 5		0.998447																									0.00155265
Int. Amb. 6		0.998447																									0.00155265
Int. Amb. 7		0.998447																									0.00155265
Int. Amb. 8		0.998447																									0.00155265
Int. Amb. 9		0.998447																									0.00155265
Ambulatory 1		0.269767																		0.72868							0.00155265
Ambulatory 2		0.2																			0.798447						0.00155265
Ambulatory 3		0.111628																				0.886819					0.00155265
Ambulatory 4		0.055814																					0.942633				0.00155265
Ambulatory 5		0.0744186																						0.924029			0.00155265
Ambulatory 6		0.0883721																							0.910075		0.00155265
Ambulatory 7		0.0418605																								0.956587	0.00155265
Ambulatory 8		0.00494186																								0.993505	0.00155265
Dead		0																									1
